# Supplementary material for: A Kinome RNAi Screen Identified AMPK as Promoting Poxvirus Entry through the Control of Actin Dynamics
Source: PLoS Pathog. 2010 Jun 17;6(6):e1000954. doi: 10.1371/journal.ppat.1000954 (PMC2887478; doi:10.1371/journal.ppat.1000954)
Supplement: Table S1 — Primary screen data. (0.02 MB TXT) [file ppat.1000954.s016.txt]

Supplementary Table 1:
		Z score B-gal		Nuclei fold change
# FBID	Drosophila Gene	Screen 1	Screen 2	Screen 1	Screen 2
FBgn0004907	14-3-3zeta	0.67	0.67	1.09	1.06
FBgn0023129	aay	0.13	0.28	1.03	0.96
FBgn0000028	acj6	1.18	-0.12	1.01	0.94
FBgn0000028	acj6	-0.83	0.27	0.97	0.94
FBgn0028484	Ack	-0.46	0.53	1.04	0.98
FBgn0000032	Acph-1	0.46	0.84	1.02	1.02
FBgn0022708	Adk2	0.68	-0.52	1.09	0.98
FBgn0026602	Ady43A	0.39	-0.11	1.04	1.03
FBgn0027932	Akap200	0.02	0.15	0.99	1.02
FBgn0010379	Akt1	-0.21	1.45	1.07	1.09
FBgn0038534	ald	0.75	-0.26	1.01	1.10
FBgn0040505	Alk	-1.17	-0.68	0.94	1.02
FBgn0016123	Aph-4	0.15	0.07	1.05	1.03
FBgn0022131	aPKC	-1.42	0.85	1.00	1.02
FBgn0000116	Argk	0.18	0.56	0.98	0.93
FBgn0036313	Atg1	1.50	1.48	0.92	0.94
FBgn0000147	aur	-0.75	-0.68	1.02	0.96
FBgn0037218	auxillin	-0.07	0.13	1.12	1.00
FBgn0000150	awd	0.03	-0.98	1.00	1.01
FBgn0011300	babo	0.24	-0.53	1.07	1.12
FBgn0027889	ball	-0.20	0.31	0.96	1.01
FBgn0000229	bsk	-0.78	0.03	1.10	1.05
FBgn0005666	bt	-1.13	-0.73	1.03	1.05
FBgn0003502	Btk29A	-1.22	-2.15	1.10	1.01
FBgn0005592	btl	1.08	-0.44	1.02	0.91
FBgn0025458	Bub1	2.50	-1.07	0.70	1.00
FBgn0022800	Cad96Ca	-0.32	-0.97	0.95	1.06
FBgn0013759	Caki	-0.06	0.08	1.03	1.11
FBgn0016126	CaMKI	0.71	-0.32	1.04	1.03
FBgn0004624	CaMKII	-0.29	-0.19	1.00	1.02
FBgn0030758	CanA-14F	-1.69	-0.09	0.91	0.97
FBgn0010014	CanB	-0.93	0.58	1.01	0.93
FBgn0015614	CanB2	-0.46	-0.10	0.96	0.96
FBgn0004106	cdc2	4.11	-0.18	0.27	1.06
FBgn0004107	cdc2c	-0.10	-1.38	1.00	1.00
FBgn0013435	cdc2rk	-0.36	0.09	1.01	1.04
FBgn0011573	Cdc37	0.62	-0.01	1.03	1.03
FBgn0004876	cdi	-1.22	-0.82	1.16	1.07
FBgn0016131	Cdk4	3.83	3.92	0.33	0.47
FBgn0013762	Cdk5	-0.29	-0.26	0.95	0.96
FBgn0027491	Cdk5alpha	-0.29	-1.37	1.18	1.06
FBgn0015617	Cdk7	0.22	0.81	1.00	0.95
FBgn0015618	Cdk8	0.44	0.26	0.95	0.96
FBgn0019949	Cdk9	-4.38	0.28	0.65	1.01
FBgn0036369	CG10089	0.71	0.80	1.01	0.97
FBgn0038120	CG10148	-0.15	-0.01	0.95	1.03
FBgn0039083	CG10177	-0.99	0.88	1.01	1.05
FBgn0040335	CG10260	-0.36	0.45	0.98	0.98
FBgn0032702	CG10376	-0.93	0.13	1.09	1.02
FBgn0033021	CG10417	-0.14	-0.23	1.03	1.00
FBgn0036273	CG10426	0.26	-0.78	0.97	1.01
FBgn0033440	CG10459	0.26	-4.95	1.04	1.04
FBgn0032749	CG10493	0.17	-0.29	1.01	0.96
FBgn0035590	CG10673	-0.42	-0.09	0.97	0.99
FBgn0032752	CG10702	0.45	0.60	1.06	0.95
FBgn0036376	CG10743	1.12	1.20	0.93	0.88
FBgn0034264	CG10933	-1.70	-1.38	0.97	1.03
FBgn0037381	CG10999	0.73	0.69	0.98	1.06
FBgn0031855	CG11221	-0.10	-1.10	1.06	1.05
FBgn0036337	CG11255	-0.12	0.29	1.02	1.03
FBgn0037167	CG11425	-0.76	0.73	1.06	1.04
FBgn0037166	CG11426	-0.09	1.09	1.07	1.00
FBgn0037165	CG11437	-0.01	0.34	1.07	1.01
FBgn0037164	CG11438	0.07	-0.44	1.08	1.00
FBgn0037163	CG11440	-0.11	-0.63	1.06	0.99
FBgn0025702	CG11489	-0.03	-0.35	1.01	0.98
FBgn0039661	CG11516	0.46	-0.39	1.01	0.97
FBgn0039908	CG11533	-0.57	-0.50	1.03	0.95
FBgn0036212	CG11597	0.02	0.34	0.87	0.95
FBgn0036187	CG11660	0.52	-0.26	1.04	0.98
FBgn0036099	CG11811	1.09	-1.02	1.03	0.96
FBgn0039306	CG11859	0.46	-0.36	1.03	1.01
FBgn0037804	CG11870	2.62	0.55	0.84	0.90
FBgn0039796	CG12069	-0.02	0.18	1.00	1.01
FBgn0037325	CG12147	1.28	1.40	1.02	0.98
FBgn0029958	CG12151	-0.52	0.23	1.03	0.97
FBgn0035026	CG12252	-0.17	-0.20	1.13	1.00
FBgn0037491	CG1227	0.63	0.37	1.04	1.02
FBgn0035392	CG1271	-0.07	-0.62	1.03	1.02
FBgn0037341	CG12746	0.78	0.14	0.97	0.93
FBgn0032163	CG13125	0.55	0.67	0.97	0.97
FBgn0027507	CG1344	0.94	0.15	0.99	1.03
FBgn0031696	CG14030	0.54	2.03	0.98	0.96
FBgn0036060	CG14163	0.22	0.55	1.02	0.97
FBgn0031044	CG14211	0.33	0.23	0.97	0.97
FBgn0038655	CG14297	-0.28	0.82	0.99	0.98
FBgn0038630	CG14305	-0.09	-0.08	1.05	1.05
FBgn0037929	CG14714	-0.01	0.88	1.11	0.97
FBgn0034376	CG15072	-1.31	-0.74	0.93	1.06
FBgn0039742	CG15528	-1.22	0.42	0.96	1.00
FBgn0030245	CG1637	-0.34	-0.05	0.99	0.94
FBgn0037315	CG16708	0.01	-0.12	1.09	1.01
FBgn0032779	CG16771	1.00	-0.29	0.99	0.94
FBgn0040394	CG16903	0.75	0.83	0.70	0.85
FBgn0035142	CG17090	1.49	2.24	0.75	0.88
FBgn0032999	CG17528	0.82	-0.10	0.93	1.01
FBgn0040056	CG17698	-0.41	0.24	1.00	1.00
FBgn0033423	CG1809	-0.65	-0.59	1.04	0.83
FBgn0042174	CG18854	0.10	0.43	1.02	1.09
FBgn0039672	CG1906	0.45	0.46	0.90	0.90
FBgn0039623	CG1951	-0.06	-0.21	0.93	1.03
FBgn0039692	CG1973	0.01	-1.88	0.96	1.04
FBgn0037365	CG2104	0.38	-0.41	1.04	1.04
FBgn0032955	CG2201	-0.20	-0.06	1.02	1.00
FBgn0031462	CG2964	0.30	-0.17	1.03	1.04
FBgn0031643	CG3008	-0.15	-1.09	1.04	1.02
FBgn0034950	CG3105	0.38	-0.60	0.96	0.97
FBgn0051140	CG31140	0.49	-0.44	0.99	1.01
FBgn0051187	CG31187	0.68	-1.81	1.02	0.99
FBgn0051469	CG31469	0.77	0.50	1.12	1.02
FBgn0051640	CG31640	0.57	0.01	1.12	1.03
FBgn0051711	CG31711	1.69	-0.26	0.87	0.88
FBgn0032180	CG31714	0.08	-0.48	1.04	1.05
FBgn0052373	CG32373	-0.16	1.27	1.01	1.00
FBgn0052568	CG32568	-0.32	-0.21	1.04	1.01
FBgn0052649	CG32649	0.06	0.05	1.02	0.93
FBgn0052666	CG32666	-1.02	-1.56	0.93	0.94
FBgn0052687	CG32687	0.34	0.57	1.06	0.93
FBgn0052703	CG32703	0.41	0.25	1.00	0.95
FBgn0031518	CG3277	0.01	-0.05	1.05	1.07
FBgn0025642	CG32812	-0.08	0.07	1.05	1.05
FBgn0034711	CG3290	-0.49	0.25	0.84	0.81
FBgn0052944	CG32944	-0.32	-1.08	0.98	1.04
FBgn0053009	CG33671	0.28	-0.37	1.07	1.00
FBgn0035008	CG3494	-2.28	0.53	1.05	1.00
FBgn0028497	CG3530	0.05	-1.36	1.02	1.01
FBgn0023508	CG3573	-0.22	0.25	1.03	0.95
FBgn0035039	CG3608	-0.17	-0.87	1.07	1.04
FBgn0030735	CG3632	-0.52	0.73	0.99	1.00
FBgn0037995	CG3809	-0.60	-0.51	1.04	1.06
FBgn0038279	CG3837	0.36	-0.37	1.03	1.04
FBgn0031575	CG3980	1.25	0.65	1.08	0.99
FBgn0029736	CG4041	-1.70	-2.41	1.00	1.03
FBgn0025625	CG4290	-1.05	-0.15	1.03	1.13
FBgn0035979	CG4446	0.72	-0.09	1.00	0.94
FBgn0029891	CG4523	-0.10	0.58	1.04	1.04
FBgn0031299	CG4629	-0.34	0.56	0.92	1.01
FBgn0038744	CG4733	-0.67	0.92	1.01	0.92
FBgn0032187	CG4839	-0.25	-0.86	1.12	1.02
FBgn0034137	CG4945	0.48	0.76	0.97	1.00
FBgn0035945	CG5026	-0.45	0.31	1.06	1.03
FBgn0035957	CG5144	1.45	0.92	1.06	1.03
FBgn0035620	CG5150	-0.28	1.13	1.09	1.04
FBgn0038477	CG5169	-1.78	0.99	0.99	1.00
FBgn0037786	CG5361	0.06	0.57	1.08	1.01
FBgn0038816	CG5483	1.33	-7.19	1.04	1.09
FBgn0036266	CG5626	1.20	0.85	1.08	0.96
FBgn0037083	CG5656	-0.21	-0.20	1.10	1.03
FBgn0034299	CG5757	-0.76	-0.35	1.01	1.02
FBgn0032677	CG5790	-0.80	0.36	0.99	1.07
FBgn0039421	CG6036	0.48	0.93	0.88	0.89
FBgn0039179	CG6364	0.28	1.02	1.01	1.07
FBgn0032632	CG6380	0.13	-0.52	1.03	0.98
FBgn0036511	CG6498	0.83	0.45	0.93	0.99
FBgn0038912	CG6656	0.46	-0.87	1.05	0.99
FBgn0038902	CG6800	-4.53	0.67	0.76	1.12
FBgn0034179	CG6805	1.48	1.94	0.53	0.62
FBgn0027587	CG7028	0.24	-0.55	0.89	0.97
FBgn0038952	CG7069	0.08	-0.15	0.98	1.08
FBgn0032650	CG7094	0.47	-0.39	1.01	1.03
FBgn0034421	CG7097	0.61	1.10	1.04	1.09
FBgn0027515	CG7115	-1.69	-1.42	0.92	0.99
FBgn0031952	CG7134	-0.45	-0.09	1.00	1.01
FBgn0038588	CG7156	-0.67	-0.09	1.08	1.05
FBgn0032673	CG7180	-0.11	0.43	1.03	1.01
FBgn0027569	CG7207	0.11	0.94	0.94	0.93
FBgn0031730	CG7236	0.41	-0.76	0.96	1.05
FBgn0038258	CG7362	-1.97	-0.08	0.97	1.02
FBgn0030976	CG7378	-0.76	-0.63	1.04	1.02
FBgn0036742	CG7497	0.24	-0.97	1.02	1.03
FBgn0037093	CG7597	-0.16	-0.84	0.47	0.55
FBgn0036142	CG7616	0.55	-0.72	0.99	0.94
FBgn0033383	CG8057	-3.85	-3.38	0.99	1.06
FBgn0030661	CG8105	0.44	0.59	0.97	0.95
FBgn0030864	CG8173	-0.19	-0.08	1.02	0.94
FBgn0034020	CG8179	3.92	2.42	0.41	0.69
FBgn0037718	CG8286	0.71	0.17	0.90	0.96
FBgn0033673	CG8298	-0.02	0.47	0.98	1.05
FBgn0033915	CG8485	-0.36	-0.38	0.97	1.01
FBgn0030696	CG8509	1.24	-0.23	0.92	0.95
FBgn0033244	CG8726	0.24	0.60	0.98	1.02
FBgn0036896	CG8789	-0.32	-1.75	1.08	0.99
FBgn0037679	CG8866	0.87	-0.17	1.04	1.06
FBgn0027504	CG8878	0.49	-0.47	0.96	1.06
FBgn0031784	CG9222	0.34	0.15	0.98	1.02
FBgn0034558	CG9236	1.02	0.16	0.98	1.01
FBgn0036428	CG9238	-0.33	0.43	1.03	1.00
FBgn0036448	CG9311	-3.80	-5.71	1.01	0.94
FBgn0032885	CG9326	0.89	-0.45	1.03	0.98
FBgn0036877	CG9452	1.03	0.31	1.00	1.01
FBgn0036862	CG9619	0.11	-0.13	1.09	1.00
FBgn0037663	CG9746	0.29	-1.16	1.05	1.00
FBgn0030761	CG9784	0.19	0.03	1.01	0.98
FBgn0031451	CG9961	0.26	0.55	0.98	1.00
FBgn0031441	CG9962	0.68	-0.21	0.98	1.06
FBgn0015024	CkIalpha	-3.66	-0.34	0.84	0.93
FBgn0000258	CkIIalpha	0.11	0.71	0.93	0.90
FBgn0000259	CkIIbeta	0.15	-0.01	0.99	0.83
FBgn0026136	CkIIbeta2	0.12	-0.90	0.99	1.01
FBgn0037925	Csk	2.08	-0.06	0.85	1.02
FBgn0000382	csw	-0.50	1.30	0.96	0.83
FBgn0000404	CycA	2.56	2.54	0.46	0.69
FBgn0000405	CycB	-0.04	-0.31	1.06	1.07
FBgn0004597	CycC	0.07	0.08	0.97	0.97
FBgn0010315	CycD	1.21	-0.20	0.91	0.96
FBgn0010382	CycE	1.21	0.14	0.63	0.95
FBgn0039858	CycG	0.46	0.55	0.99	1.01
FBgn0022936	CycH	-0.40	0.45	0.98	1.09
FBgn0010317	CycJ	0.02	-1.24	1.01	1.06
FBgn0025674	CycK	1.10	1.86	1.00	1.05
FBgn0025455	CycT	0.12	0.20	1.01	1.03
FBgn0028833	Dak1	0.37	-0.70	1.11	1.08
FBgn0010316	dap	0.05	-0.47	1.06	1.10
FBgn0002413	dco	1.70	1.17	0.97	1.07
FBgn0031795	Ddr	-0.11	-0.50	1.09	1.08
FBgn0004568	Dgk	0.22	1.99	1.00	1.04
FBgn0020930	Dgkepsilon	-0.31	0.11	1.04	0.98
FBgn0001624	dlg1	0.44	0.28	0.95	0.96
FBgn0022338	dnk	0.07	-0.73	1.03	1.05
FBgn0000480	Doa	0.38	-0.87	0.93	1.03
FBgn0043903	dome	-0.12	1.57	0.81	0.75
FBgn0000490	dpp	0.15	-0.12	1.05	1.05
FBgn0015380	drl	-0.45	-0.31	0.99	1.00
FBgn0033791	Drl-2	1.04	0.49	1.05	0.94
FBgn0010269	Dsor1	-0.28	1.33	0.77	0.92
FBgn0000536	eas	0.78	-0.51	1.04	0.98
FBgn0027506	EDTP	0.13	0.81	1.00	1.05
FBgn0003731	Egfr	-0.54	0.34	0.99	1.03
FBgn0005640	Eip63E	-0.38	0.48	0.92	0.96
FBgn0025936	Eph	-58.07	-1.41	0.97	1.01
FBgn0028741	fab1	-2.27	-2.20	1.04	1.02
FBgn0020440	Fak56D	-30.47	0.16	0.77	0.98
FBgn0011205	fbl	0.63	-0.50	1.06	0.99
FBgn0000711	flw	2.15	-0.04	0.72	0.86
FBgn0000721	for	-0.46	-1.77	1.15	1.10
FBgn0000723	Fps85D	0.36	-0.05	1.02	1.01
FBgn0023083	fray	-26.98	0.61	0.89	0.97
FBgn0004656	fs(1)h	-0.36	-0.43	1.02	1.00
FBgn0001079	fu	0.99	0.80	0.93	0.92
FBgn0004373	fwd	1.62	1.32	0.86	0.94
FBgn0019990	Gcn2	0.30	-0.87	1.01	1.05
FBgn0011253	gish	1.35	-2.63	0.75	1.02
FBgn0013272	Gp150	0.85	0.13	0.94	0.98
FBgn0004834	Gprk2	-0.40	-0.60	0.89	0.96
FBgn0011598	grp	-2.41	-1.15	1.09	1.15
FBgn0004461	gwl	-0.26	-0.73	1.03	1.02
FBgn0010303	hep	-0.27	0.44	1.01	0.97
FBgn0004864	hop	-1.27	2.12	0.84	0.76
FBgn0034453	hpo	0.37	0.20	0.96	1.00
FBgn0010389	htl	-0.11	0.04	1.02	1.12
FBgn0052742	I(1)G0148	-29.15	0.13	0.43	0.65
FBgn0052697	I(1)G0232	0.52	0.56	0.95	0.93
FBgn0034213	I(2)k01209	-56.55	-1.61	0.74	1.05
FBgn0028429	I-2	2.69	1.15	0.68	0.76
FBgn0031294	ia2	-4.22	-1.84	0.93	0.99
FBgn0028633	ik2	-1.89	-0.37	0.97	1.07
FBgn0028427	Ilk	-0.18	-1.38	1.01	1.00
FBgn0004784	inaC	-0.32	0.65	0.84	0.86
FBgn0013984	InR	0.08	1.18	1.06	1.05
FBgn0032147	IP3K1	0.77	0.82	1.02	0.93
FBgn0030471	IP3K2	0.67	0.43	1.02	0.85
FBgn0016672	Ipp	0.21	1.54	1.13	0.99
FBgn0011774	Irbp	0.12	0.20	1.01	0.97
FBgn0024222	ird5	-0.96	0.69	1.05	1.07
FBgn0038736	ire-1	0.21	-0.70	1.06	1.05
FBgn0025821	I-t	-0.26	0.78	1.19	0.96
FBgn0020412	JIL-1	-0.53	0.14	1.12	1.04
FBgn0015399	kek1	0.22	-1.53	1.10	1.12
FBgn0041205	key	0.40	-0.37	0.96	0.96
FBgn0026064	KP78a	1.12	-0.43	1.04	1.01
FBgn0026063	KP78b	0.82	0.73	1.09	0.98
FBgn0015402	ksr	-0.05	1.41	1.05	0.93
FBgn0000464	Lar	0.52	0.18	1.01	1.01
FBgn0041203	LIMK1	-0.54	-0.88	0.98	1.03
FBgn0017581	Lk6	0.65	0.28	1.12	1.09
FBgn0038167	lkb1	-0.66	-0.28	1.08	1.09
FBgn0019686	lok	-1.20	-0.16	1.12	1.10
FBgn0027497	Madm	1.21	2.16	0.97	0.95
FBgn0034590	Magi	0.10	0.28	0.97	1.03
FBgn0013987	MAPk-Ak2	-0.60	0.10	1.02	0.94
FBgn0034282	Mapmodulin	-3.75	0.71	0.97	0.93
FBgn0005536	Mbs	-0.82	1.10	0.69	0.75
FBgn0025743	mbt	1.14	0.98	0.80	0.90
FBgn0004367	mei-41	0.10	-0.23	1.06	1.04
FBgn0024329	Mekk1	0.57	-0.32	1.06	1.05
FBgn0026061	Mipp1	0.14	-0.17	0.99	0.95
FBgn0026060	Mipp2	0.19	-0.63	0.98	0.98
FBgn0024326	Mkk4	1.08	-0.29	1.01	0.97
FBgn0035105	Mkp	-1.57	0.76	1.04	0.94
FBgn0036844	Mkp3	1.27	0.67	0.98	1.01
FBgn0002777	mnb	-0.03	-0.64	1.00	0.93
FBgn0002781	mod(mdg4)	0.38	0.61	1.07	0.97
FBgn0033773	mos	-0.67	0.08	1.00	1.07
FBgn0015765	Mpk2	0.00	-0.37	1.07	1.01
FBgn0035107	mri	-0.92	0.61	0.94	1.01
FBgn0030556	mRNA-capping-enzyme	-0.62	-2.51	0.64	0.65
FBgn0010909	msn	0.00	0.88	0.85	1.02
FBgn0025742	mtm	4.49	-1.33	0.91	0.70
FBgn0004177	mts	4.14	1.29	0.38	0.97
FBgn0040298	Myt1	-1.32	-0.76	1.13	1.10
FBgn0015772	Nak	-0.94	0.58	0.99	1.04
FBgn0029970	Nek2	0.09	0.57	1.02	1.04
FBgn0039230	niki	-1.27	0.53	0.96	1.01
FBgn0002938	ninaC	0.84	0.67	1.07	1.16
FBgn0026402	NiPp1	-0.49	0.91	0.94	1.01
FBgn0033013	Nipped_A	-2.18	2.84	0.53	0.69
FBgn0030573	nmdyn-D6	0.93	-0.07	0.95	0.88
FBgn0028997	nmdyn-D7	1.03	0.04	1.01	1.03
FBgn0011817	nmo	-0.79	0.22	0.98	1.06
FBgn0020391	Nrk	-1.20	-0.13	1.03	1.10
FBgn0004839	otk	-0.23	0.16	1.06	1.11
FBgn0024846	p38b	-1.53	-0.34	1.01	1.03
FBgn0014001	Pak	-0.22	0.53	1.02	0.98
FBgn0044826	Pak3	1.02	-0.88	0.91	0.89
FBgn0020389	Paps	0.46	-0.50	0.98	0.98
FBgn0026193	par-1	-0.76	2.93	0.63	0.64
FBgn0029958	Pdp	0.11	0.08	1.12	1.03
FBgn0037327	PEK	-0.50	0.33	1.10	0.96
FBgn0031799	Pez	1.14	-1.31	1.02	0.98
FBgn0027621	Pfrx	-0.07	0.72	1.06	1.06
FBgn0035089	Phk-3	0.82	0.74	1.06	1.04
FBgn0011754	PhKgamma	-0.74	-0.45	1.00	1.04
FBgn0003079	phl	-0.03	0.61	0.95	1.02
FBgn0020622	Pi3K21B	0.43	0.55	1.03	1.09
FBgn0015277	Pi3K59F	0.15	0.15	0.97	0.98
FBgn0015278	Pi3K68D	-3.76	-3.90	1.07	1.08
FBgn0015279	Pi3K92E	-0.67	-0.44	1.05	1.06
FBgn0037339	Pi4KIIalpha	-1.00	0.04	1.12	0.99
FBgn0029891	Pink1	-1.83	-0.38	0.97	1.04
FBgn0034789	PIP5K59B	-1.13	-0.24	1.06	1.02
FBgn0016696	Pitslre	4.99	0.41	0.35	0.62
FBgn0004462	Pk17E	-0.59	-0.84	1.01	1.04
FBgn0028410	Pk34A	-0.83	0.08	1.20	1.06
FBgn0020386	Pk61C	-0.66	0.46	1.10	1.05
FBgn0040079	pkaap	-0.06	0.63	1.01	1.04
FBgn0000273	Pka-C1	-0.44	-0.97	1.10	1.06
FBgn0000274	Pka-C2	-0.69	0.41	0.86	0.97
FBgn0000489	Pka-C3	0.36	0.29	1.13	1.00
FBgn0000275	Pka-R1	0.11	0.41	0.98	0.99
FBgn0022382	Pka-R2	0.80	-0.01	0.98	1.12
FBgn0003093	Pkc98E	-4.09	-1.89	0.50	0.76
FBgn0030387	Pkcdelta	0.44	0.48	1.09	0.97
FBgn0038603	PKD	0.92	-0.04	1.10	1.04
FBgn0000442	Pkg21D	-0.35	-0.38	1.06	1.12
FBgn0033398	Pkn	0.92	0.34	0.92	0.79
FBgn0039111	Plip	-0.33	0.28	1.06	0.97
FBgn0010441	pll	-0.94	0.03	1.08	1.05
FBgn0000826	png	0.05	1.46	1.06	1.06
FBgn0003124	polo	-2.32	0.04	0.99	1.00
FBgn0003132	Pp1-13C	2.00	-1.59	0.41	0.51
FBgn0004103	Pp1-87B	-1.48	-3.89	0.25	0.33
FBgn0005776	Pp2A-29B	-0.24	-0.99	0.33	0.71
FBgn0042693	PP2A-B'	-0.54	0.39	1.07	1.04
FBgn0022768	Pp2C1	1.13	1.40	1.07	1.01
FBgn0023177	Pp4-19C	3.08	2.66	0.67	0.72
FBgn0005777	PpD3	-0.44	0.18	1.30	1.02
FBgn0005778	PpD5	-0.75	-0.44	1.00	0.89
FBgn0005779	PpD6	0.36	-0.01	1.08	1.02
FBgn0025573	PpN58A	0.80	-0.37	1.05	1.00
FBgn0030208	PPP4R2r	0.59	1.57	0.77	0.80
FBgn0003139	PpV	0.20	0.10	0.85	0.86
FBgn0003140	PpY-55A	1.23	-0.92	0.93	1.03
FBgn0013955	PR2	-0.02	0.46	0.99	1.04
FBgn0024734	PRL-1	0.57	0.97	1.11	1.04
FBgn0026379	Pten	0.94	0.10	0.93	0.94
FBgn0004370	Ptp10D	-0.19	-0.06	0.96	0.95
FBgn0004368	Ptp4E	0.14	-2.02	1.00	1.04
FBgn0034085	Ptp52F	0.00	0.24	1.07	1.06
FBgn0003138	Ptp61F	-7.66	0.24	0.92	1.04
FBgn0014007	Ptp69D	-0.78	-1.32	0.98	0.98
FBgn0004369	Ptp99A	-0.52	-1.88	0.58	0.86
FBgn0016698	Ptpa	0.98	-0.38	1.09	1.00
FBgn0016641	PTP-ER	0.75	0.26	0.99	0.91
FBgn0035133	Ptpmeg	-0.48	0.17	1.00	0.96
FBgn0003169	put	0.28	-0.09	0.96	0.98
FBgn0030964	Pvf1	-0.54	-0.09	0.96	1.03
FBgn0032006	Pvr	-1.93	0.18	0.66	1.10
FBgn0003177	pyd	0.05	-0.15	1.11	1.08
FBgn0003178	PyK	0.56	-0.10	1.04	1.05
FBgn0003217	rdgA	-0.11	-0.61	0.98	1.00
FBgn0004366	rdgC	0.44	-4.05	1.14	1.11
FBgn0011829	Ret	-0.86	-0.34	1.13	1.07
FBgn0003244	rg	0.52	0.43	1.03	1.00
FBgn0003256	rl	-0.25	2.16	0.94	0.94
FBgn0026181	rok	-0.18	-1.49	1.06	1.09
FBgn0010407	Ror	-0.34	-1.26	1.15	0.99
FBgn0011285	S6kII	-0.37	-0.34	0.99	0.98
FBgn0035195	Sac1	-0.42	0.13	0.94	0.95
FBgn0026371	SAK	0.59	0.60	0.98	0.99
FBgn0003317	sax	-1.68	-1.13	1.13	1.09
FBgn0025802	Sbf	1.95	0.04	0.94	0.88
FBgn0028992	sds22	0.20	0.87	1.11	1.00
FBgn0003349	sdt	-0.33	2.21	0.39	0.67
FBgn0003366	sev	1.20	0.18	0.96	0.93
FBgn0003371	sgg	-0.26	0.30	1.02	0.97
FBgn0015295	shark	-1.06	-0.46	1.01	1.01
FBgn0030300	Sk1	1.22	4.21	0.95	0.92
FBgn0052484	Sk2	0.68	0.11	1.03	1.07
FBgn0050021	skf	0.49	-0.67	1.06	1.02
FBgn0016984	sktl	-0.09	-0.86	0.87	1.04
FBgn0035001	slik	-0.39	-0.68	1.05	1.03
FBgn0024290	Slob	0.32	0.43	1.11	1.13
FBgn0030018	slpr	-0.31	-1.15	0.99	1.02
FBgn0003432	sls	-0.61	-0.12	0.96	1.06
FBgn0052743	Smg1	0.19	-0.29	0.94	0.97
FBgn0016930	smi35A	-1.48	-1.51	1.01	0.99
FBgn0023169	SNF1A	-4.51	-5.39	0.83	0.99
FBgn0025803	SNF4Agamma	-3.93	-7.01	0.81	0.88
FBgn0015544	spag	0.35	-0.39	1.03	1.00
FBgn0033964	Spred	-0.05	-0.07	0.98	1.02
FBgn0004603	Src42A	-30.74	-0.90	1.10	1.09
FBgn0003501	Src64B	0.15	-0.13	0.96	1.01
FBgn0029157	ssh	1.18	0.72	0.89	1.01
FBgn0015300	Ssl	0.84	0.13	1.05	1.00
FBgn0027363	Stam	-2.07	-2.48	1.00	1.03
FBgn0003525	stg	6.73	6.25	0.30	0.28
FBgn0036295	sti	0.69	-0.05	0.86	0.85
FBgn0013988	Strn-Mlck	-2.47	-2.80	0.99	1.07
FBgn0034691	synj	-0.04	0.27	1.08	1.02
FBgn0010355	Taf1	-1.05	0.22	0.95	1.02
FBgn0026323	Tak1	0.74	-0.54	1.05	0.95
FBgn0051421	Takl1	0.69	0.87	0.99	1.02
FBgn0039015	Takl2	0.46	-0.40	1.14	1.09
FBgn0031030	Tao-1	0.32	-1.51	0.83	0.87
FBgn0038308	tefu	-1.03	-0.14	0.98	0.94
FBgn0014073	Tie	-0.52	-0.28	1.00	0.98
FBgn0014073	Tie	0.96	0.34	0.90	0.97
FBgn0003716	tkv	-0.53	-0.18	1.14	1.18
FBgn0021796	Tor	-2.48	0.06	1.10	1.17
FBgn0003733	tor	0.30	-2.53	1.03	1.14
FBgn0028978	trbl	-0.07	-0.35	1.12	1.08
FBgn0003744	trc	1.17	-0.74	1.07	1.05
FBgn0004889	tws	-57.05	-0.20	0.77	1.02
FBgn0040499	Unc-89	0.74	-0.45	1.05	1.14
FBgn0027492	wdb	0.14	0.65	1.00	0.94
FBgn0011737	wee	-2.25	-0.60	1.12	1.13
FBgn0024179	wit	-1.21	-0.45	0.99	1.06
FBgn0051127	Wsck	0.60	-0.49	1.16	1.12
FBgn0011739	wts	0.56	1.97	0.45	0.56
FBgn0016078	wun	-0.30	0.45	1.02	0.97
FBgn0041087	wun2	-0.14	-0.81	1.01	0.99
NO SAMPLE	NO SAMPLE	-0.49	-5.13	1.21	0.96
NO SAMPLE	NO SAMPLE	0.07	-0.66	0.99	0.98
NO SAMPLE	NO SAMPLE	0.59	-1.13	1.03	1.10
NO SAMPLE	NO SAMPLE	-1.51	0.02	1.00	1.00
NO SAMPLE	NO SAMPLE	0.31	2.92	0.95	0.89
NO SAMPLE	NO SAMPLE	0.81	0.56	1.05	1.11
NO SAMPLE	NO SAMPLE	0.66	-2.02	1.05	1.05
NO SAMPLE	NO SAMPLE	0.35	0.16	1.02	0.99
NO SAMPLE	NO SAMPLE	-0.49	-0.27	1.02	0.95
NO SAMPLE	NO SAMPLE	-0.21	-0.11	1.02	0.97
NO SAMPLE	NO SAMPLE	0.55	-0.43	1.02	1.00
NO SAMPLE	NO SAMPLE	0.81	-1.89	1.04	0.95
NO SAMPLE	NO SAMPLE	0.06	-0.23	1.04	0.97
NO SAMPLE	NO SAMPLE	-0.52	-3.32	1.01	0.92
NO SAMPLE	NO SAMPLE	0.49	-1.82	1.04	1.03
GFP	GFP	-1.14	-0.21	1.11	1.04
GFP	GFP	0.46	0.15	1.04	0.99
GFP	GFP	-0.17	-0.08	1.08	1.02
GFP	GFP	-2.01	0.06	1.06	0.99
GFP	GFP	-0.11	0.13	1.04	0.94
GFP	GFP	0.17	-0.65	0.98	0.99
GFP	GFP	-0.37	0.67	0.97	0.94
GFP	GFP	0.09	1.09	0.97	0.93
GFP	GFP	-0.07	0.08	1.00	1.00
GFP	GFP	-0.34	1.12	0.99	0.96
GFP	GFP	-0.65	0.28	0.96	0.94
GFP	GFP	0.06	0.59	0.97	0.97
GFP	GFP	-3.30	-0.27	0.98	0.99
GFP	GFP	0.44	-0.27	1.01	0.99
GFP	GFP	-0.37	0.64	1.05	1.02
GFP	GFP	-1.35	0.05	0.97	0.96
GFP	GFP	0.71	-0.18	1.02	0.98
GFP	GFP	-0.20	-0.74	0.95	1.00
GFP	GFP	-1.59	-0.16	0.99	0.95
GFP	GFP	0.39	-0.03	0.97	0.98
GFP	GFP	-0.16	-0.12	0.98	1.02
GFP	GFP	-1.90	-0.91	0.97	0.98
GFP	GFP	0.22	0.55	0.99	0.94
GFP	GFP	-0.14	0.06	1.01	0.96
GFP	GFP	-0.77	0.04	0.99	1.00
GFP	GFP	-56.05	-0.81	0.76	1.02
GFP	GFP	-0.55	-1.18	0.94	0.99
GFP	GFP	-0.76	-0.73	0.96	1.01
LacZ	LacZ	-5.70	-8.49	1.05	0.98
LacZ	LacZ	-4.24	-9.01	0.95	0.92
LacZ	LacZ	-5.38	-10.94	1.04	0.94
LacZ	LacZ	-6.06	-6.05	1.07	0.93
LacZ	LacZ	-5.34	-9.50	0.98	0.93
LacZ	LacZ	-10.09	-10.11	1.08	0.99
LacZ	LacZ	-5.78	1.33	1.01	0.96
LacZ	LacZ	-4.58	-11.87	0.97	0.97
LacZ	LacZ	-6.64	-11.34	0.99	0.97
LacZ	LacZ	-59.34	-12.64	0.97	0.99
LacZ	LacZ	-33.25	-11.36	0.99	0.95
LacZ	LacZ	-7.51	-9.94	1.05	1.01
LacZ	LacZ	-7.59	-12.22	0.96	1.01
LacZ	LacZ	-6.35	-11.65	1.03	0.91
LacZ	LacZ	-33.84	-11.47	1.01	1.00
LacZ	LacZ	-32.58	-11.49	1.01	1.00
LacZ	LacZ	-32.54	-11.70	1.00	1.02
LacZ	LacZ	-32.14	-10.00	0.98	0.96
LacZ	LacZ	-6.54	-12.28	1.02	0.95
LacZ	LacZ	-33.03	-13.89	1.03	0.95
LacZ	LacZ	-59.48	-12.48	1.03	0.96
